# Supplementary material for: Aquaporin-6 May Increase the Resistance to Oxidative Stress of Malignant Pleural Mesothelioma Cells
Source: Cells. 2022 Jun 10;11(12):1892. doi: 10.3390/cells11121892 (PMC9221246; doi:10.3390/cells11121892)
Supplement: Supplementary file 1 [file cells-11-01892-s001.zip]

Archive with 1 entries (1 files):
- cells-1725843-supplementary.pdf
